# Supplementary material for: Genome-Wide Analysis of the Aquaporin Gene Family in Chickpea (Cicer arietinum L.)
Source: Front Plant Sci. 2016 Nov 29;7:1802. doi: 10.3389/fpls.2016.01802 (PMC5126082; doi:10.3389/fpls.2016.01802)
Supplement: Supplementary Table 1 — Protein sequence similarity matrix between members of CaAQP genes. Protein sequence similarity expressed in terms of percentage identity calculated using sequence Identity Matrix option available in Bioedit software. [file Table1.XLSX]

## Sheet: Sheet1
Supplementary Table 1: Protein sequence similarity matrix between members of CaAQP genes.
CaAQPs	CaNIP1-1	CaNIP1-2	CaNIP1-3	CaNIP1-4	CaNIP1-5	CaNIP1-6	CaNIP1-7	CaNIP1-8	CaNIP1-9	CaNIP2-1	CaNIP3-1	CaNIP3-2	CaNIP3-3	CaNIP3-4	CaNIP4-1	CaNIP6-1	CaPIP1-1	CaPIP1-2	CaPIP1-3	CaPIP1-4	CaPIP2-1	CaPIP2-2	CaPIP2-3	CaPIP2-4	CaPIP2-5	CaSIP1-1	CaSIP1-2	CaSIP2-1	CaTIP1-1	CaTIP1-2	CaTIP1-3	CaTIP1-4	CaTIP2-1	CaTIP2-2	CaTIP2-3	CaTIP3-1	CaTIP3-2	CaTIP4-1	CaTIP4-2	CaTIP5-1
CaNIP1-1	100
CaNIP1-2	55	100
CaNIP1-3	50	49.4	100
CaNIP1-4	50	49.4	100	100
CaNIP1-5	47.6	46.4	71.7	71.7	100
CaNIP1-6	44.8	44.3	66.6	66.6	61.9	100
CaNIP1-7	49.6	47.8	75.5	75.5	68.8	67.8	100
CaNIP1-8	42.2	44	63.3	63.3	57.6	91	63.8	100
CaNIP1-9	46.2	44.6	64.1	64.1	61.5	61.5	68.4	60.1	100
CaNIP2-1	34.7	36.3	41.6	41.6	37.7	38.9	38.5	37.1	39.5	100
CaNIP3-1	30.7	32.6	36.6	36.6	36.2	36.6	35.5	36	37.5	30.8	100
CaNIP3-2	28.4	29.9	32.4	32.4	32.1	33.5	31.4	35	33.4	30.1	48.5	100
CaNIP3-3	24.1	28.3	29.3	29.3	26.5	27.8	27.8	29.8	29.4	24.8	46.4	55.1	100
CaNIP3-4	28.1	30.4	36.4	36.4	36.3	34.8	35.9	34.6	36.3	30	55.9	41.2	34.9	100
CaNIP4-1	22.1	25.2	26.1	26.1	25	26.4	25.8	26.1	27.6	24.4	26.9	22.8	18.2	26.8	100
CaNIP6-1	20.6	22.2	26.5	26.5	25.3	26.8	25.2	25.8	25.3	24.4	57.3	38.7	36.7	38.7	21.5	100
CaPIP1-1	21.1	22	21.5	21.5	22.7	22.4	20.9	23.8	20.7	18.5	19.8	16.8	13.3	17.9	17.6	13.9	100
CaPIP1-2	19.5	21	20.8	20.8	22.7	21.7	19.6	22.1	19.4	18.2	20.1	16.9	12.9	17.2	15.9	14.5	89.1	100
CaPIP1-3	20	22	21.4	21.4	24.5	22.3	21.1	23.1	21	18.2	21.6	17.3	13.3	18.7	17.3	14.8	83.1	84.8	100
CaPIP1-4	20.3	21.6	20.4	20.4	22.9	21	19.8	21.7	19.4	19.1	20.7	17.3	13.3	17.7	17	14.5	82.4	84.1	91.6	100
CaPIP2-1	19.4	22.2	20.7	20.7	22	21.2	19.7	22.2	21	19.6	18.2	16.8	13.5	17.3	16.2	13.1	61.7	62.3	60.8	62.1	100
CaPIP2-2	19.7	21.9	21.6	21.6	23.3	21.2	20.3	22.2	22.3	18	18.2	15.8	12.5	18.5	15.6	13.4	64	63.3	62.8	63.4	77.7	100
CaPIP2-3	19.1	20.4	20.8	20.8	22.3	21	18.8	21.7	20.3	19.6	18.3	16.3	13.3	17.1	16.2	13.2	61.4	59.8	60.9	60.5	79.7	75.6	100
CaPIP2-4	21.3	24.3	20.7	20.7	21.6	21.9	20.1	22.7	21.6	19.5	19.4	18.3	15.3	18.2	17.2	14.4	63.9	61.9	63	62	79.9	78.2	81.5	100
CaPIP2-5	21.5	22	23.6	23.6	23.3	22.1	20.3	22.9	21.7	19.8	20.3	17.9	14.8	19.6	16.7	13.4	61.6	61.9	62.4	61.7	74.4	75.8	72.7	74.5	100
CaSIP1-1	17.2	15.9	16.8	16.8	16.4	15.5	15.6	15.6	15.4	15.3	16	15.9	12.2	14.3	12.6	11.4	16.9	15.7	14.9	14.2	15.9	16.6	15.3	17	15.7	100
CaSIP1-2	10.3	9.4	9.7	9.7	12.2	10.6	11	11.1	11.2	9.9	11.3	10.8	10	11.1	8.7	7.2	13.6	12.7	12.9	11.9	12.5	12.5	11.6	11.9	11.7	56.7	100
CaSIP2-1	10.1	10.4	13.2	13.2	12.4	14.9	12.1	14.9	12.7	14.6	13.1	14	9.4	13.6	10.3	8.9	12.1	11.8	12.3	12	11.6	11.9	11	11.3	11	24.8	19.4	100
CaTIP1-1	23.8	24.4	24.9	24.9	24.9	24	23.4	25	25.2	26.1	22.8	25.1	22	20.9	18.7	17.1	27.5	27.9	27.2	27.6	29	28.3	28.2	30.4	27.4	19	13.6	16.5	100
CaTIP1-2	23.7	23.5	25	25	23.3	22.3	23.5	22.6	22.2	23.5	21.4	21.5	19.3	19.4	16.6	15.4	25.5	26.2	24.9	25.2	28	28	26.8	30.1	28.1	18.6	13.2	14.2	73.8	100
CaTIP1-3	24.4	23.9	22.9	22.9	20.9	21.6	22.1	22.3	21.9	23.2	19.9	20.4	17.8	19.4	16.9	14.5	24.8	25.2	23.5	23.9	28	28.3	27.1	29.7	27.7	18.6	12.1	15.7	65.8	75	100
CaTIP1-4	25.1	24.2	24	24	22.2	22.5	22.1	23.2	23.3	23.9	20.2	20.9	17.6	19.8	17.4	14.5	26.3	26.8	24.7	24.7	28.7	29.7	27.5	30.7	29.1	19.9	13.3	14.6	68.2	78.9	85.3	100
CaTIP2-1	25.1	27.2	24.9	24.9	24	24.6	23.2	26	25	25.9	23.4	24.4	20.2	24	20.3	17	28.8	28.6	27.5	28.5	30.1	28.7	29.6	31.1	29.8	18.2	12.3	19.7	60	56.9	54.9	53.9	100
CaTIP2-2	25.5	26.5	23.7	23.7	24.3	24.4	23.2	25	23.6	25	24.6	25.7	20.5	24.6	19.8	18.3	26.2	27	26.6	26	28.3	29	28.9	30.4	29.8	17	12.6	18.6	62.3	60.3	56.3	57.5	76.8	100
CaTIP2-3	26.2	26.1	25.8	25.8	25.5	26.2	25.4	27.3	26.5	26.5	22.8	23.6	19	22.7	18.1	17	27.2	26.2	26.2	26.2	28.7	28.7	29.6	31.4	29.5	17.7	13.3	17.8	62.1	57.9	53.9	53.1	68.9	76.8	100
CaTIP3-1	24.4	27.2	23.6	23.6	24.3	24.4	24.2	24	24.7	23.2	23.6	24.8	18.6	21.1	19.2	17.3	25.9	26.7	25	26	26.4	26	25.2	28.4	26.8	15.5	11.6	14	53	54.5	52.2	52.2	50.1	50	47.7	100
CaTIP3-2	23.3	24.7	21.9	21.9	23.6	21.9	21.8	21.6	22.2	21.4	21.8	22.6	18.3	18.8	16.9	14.8	26.9	27.3	26.3	26.6	27	26.3	28.9	29.1	27.1	17.2	14.9	14.3	57	53.9	54.2	55.4	48.2	49.2	48	74.4	100
CaTIP4-1	21.8	24.5	21.6	21.6	20.4	23.2	19.6	24.4	20.8	21.7	21.2	21.1	17.7	20.8	16.7	14.5	22.2	22.2	21.7	23.1	23.9	25	23.4	25	25.1	17.6	14	12.8	49	46.8	44	45.2	45.5	49.5	45.2	38.5	37.2	100
CaTIP4-2	25.8	27.3	23.4	23.4	21.1	25.1	22	25.9	22.8	25.2	22.1	21.6	18.3	22.1	18.8	15.8	23.8	23.8	23.5	24.5	25.3	26.3	24.1	26.7	26.2	18	14	14.3	52.7	51.1	50.3	50.3	50.1	54.7	51.9	42.8	43.1	79.3	100
CaTIP5-1	19.2	20.4	21	21	21.2	21.6	19.3	21.9	19.8	21.8	20.7	20.5	16	19.3	17.4	13.8	21.4	21.4	21.8	21.1	20.2	20.5	24.8	23.2	22.3	15.8	11	17	36.9	37.7	36.1	35.7	40.2	43.9	41.5	37.8	35.7	33.3	33.7	100
Scale (% sequence Identity)	10	20	30	40	50	60	70	80	90	100
	10	20	30	40	50	60	70	80	90	100
