# Supplementary material for: Genome-Wide Analysis of the Aquaporin Gene Family in Chickpea (Cicer arietinum L.)
Source: Front Plant Sci. 2016 Nov 29;7:1802. doi: 10.3389/fpls.2016.01802 (PMC5126082; doi:10.3389/fpls.2016.01802)
Supplement: Supplementary Table 2 — FPKM values for all the detected CaAQP genes in the shoot, young leaves, shoot apical meristem, flower, Flower bud, young pod, and root tissue of chickpea plant. [file Table2.XLSX]

## Sheet: Sheet1
Supplementary Table 2: FPKM values for all detected genes in the shoot, young leaves, shoot apical meristem, flower, Flower bud, young pod and root tissue of chickpea plant.
GeneName	shoot	Young leaves	Shoot apical meristem	Flower	Flower bud 1	Young pod	Root
CaNIP1-3	3.25	3.51	4.36	4.71	12.97	5.3	5.46
CaNIP1-4	3.25	3.51	4.36	4.71	12.97	5.3	5.46
CaNIP1-7	7.89	4.28	9.19	7.57	19.02	9.69	7.54
CaNIP2-1	3.83	6.9	2.33	2.91	1.91	2.47	3.98
CaNIP3-1	62.3	33.34	30.04	36.78	14.29	35.83	78.43
CaNIP3-2	4.21	3.91	2.25	3.24	3.19	3.56	5.83
CaNIP3-3	9.91	6.71	4.3	27.05	2.17	2.55	20.8
CaNIP3-4	4.06	171.59	3.09	7.54	34.32	4.13	5.78
CaNIP6-1	19.96	11.99	3.16	42.71	2.45	5.47	47.77
CaPIP1-1	137.73	116.11	197.17	146	179.95	159.07	198.91
CaPIP1-2	30.27	3.82	55.08	30.56	43.48	45.76	61.85
CaPIP1-3	867.79	1687.48	600.62	733.73	555.16	681.47	1548.86
CaPIP1-4	239.61	1282.81	85.86	250.02	245.38	93.76	323.16
CaPIP2-1	296.89	110.38	384.48	202.9	440.7	371.76	430.29
CaPIP2-2	64.32	1.54	65.97	47.84	32.32	97.36	58.82
CaPIP2-3	186.26	1512.31	75.29	178.06	98	83.83	390.77
CaPIP2-4	193.86	742.12	116.97	298.41	266.74	166.07	444.56
CaPIP2-5	93.42	11.29	165.78	22.97	57.02	154.74	36.24
CaSIP1-1	29.78	112.8	30.12	61.82	13.06	36.4	89.49
CaSIP1-2	7.97	1.21	1.51	1.41	1.03	5.47	1.23
CaSIP2-1	11.45	13.74	8.93	13.7	5.4	14.33	12.3
CaTIP1-1	1176.74	2975.44	816.74	486.72	486.4	1008.18	984.86
CaTIP1-2	6.41	61.78	6.57	7.45	22.69	12.77	6.43
CaTIP2-1	7.56	1.14	6.74	2.59	3.7	7.14	5.48
CaTIP2-2	96.73	61.59	107.59	25.2	74.1	114.79	26.11
CaTIP2-3	3.15	265.71	1.47	12.48	1.47	2.22	30.57
CaTIP3-1	1.21	1.61	1.84	1.19	4.33	1.49	1.24
CaTIP4-2	28.51	153	7.54	19.39	5.89	10.21	51.98
