# Supplementary material for: Genome-Wide Analysis of the Aquaporin Gene Family in Chickpea (Cicer arietinum L.)
Source: Front Plant Sci. 2016 Nov 29;7:1802. doi: 10.3389/fpls.2016.01802 (PMC5126082; doi:10.3389/fpls.2016.01802)
Supplement: Supplementary Table 3 — FPKM values for all the detected CaAQP genes in fusarium wilt expression datasets. [file Table3.XLSX]

## Sheet: Sheet1
Supplementary Table 3: FPKM values for all the detected CaAQP genes in fusarium wilt expression datasets.
Gene ID	Wilt control-WR315	Wilt control-JG62	Wilt_stress-WR315	Wilt_stress-JG62	(Control-Wilt stress) P-value *
CaTIP1-1	3571.31	4468.06	2937.62	2850.41	0.129716
CaTIP2-3	863.85	2231.01	113.55	131.52	0.172502
CaPIP1-1	228.01	321.47	125.73	134.94	0.0914618
CaPIP2-4	577.22	691.61	915.01	692.78	0.307865
CaNIP3-1	34.71	33.21	10.29	10.07	0.00101457
CaTIP3-1	1.25	1.14	1.05	1.23	0.654047
CaNIP3-4	96.03	90.71	91.79	92.07	0.642934
CaPIP2-5	41.38	28.64	13.03	12.58	0.0734371
CaPIP1-2	7.31	9.54	5.03	3.28	0.094774
CaSIP2-1	12.13	16.25	11.1	10.57	0.247608
CaSIP1-1	31.29	30.1	35.27	45.8	0.204416
CaPIP2-1	114.09	156.74	121.43	117.52	0.534236
CaNIP1-3	1.97	1.69	5.62	8.1	0.0563915
CaNIP1-4	1.97	1.69	5.62	8.1	0.0563915
CaPIP1-3	2000.91	2937.69	1886.62	1890.42	0.340742
CaPIP2-2	4.28	3.91	2.79	1.33	0.114
CaPIP1-4	2190.95	4700.28	3895.99	2501.84	0.87935
CaPIP2-3	1924.63	2137.69	1678.15	1408.97	0.104801
CaTIP4-1	5.13	10.48	12.61	8.96	0.45459
CaTIP4-2	106.32	102.55	114.02	52.78	0.563731
CaTIP1-2	185.86	483.77	31.87	27.89	0.177258
CaTIP3-2	1.14	1.07	1.13	1.14	0.485504
CaNIP2-1	12.54	9.16	2.04	5	0.0824725
CaNIP3-2	4.34	4.04	2.57	2.55	0.00839914
CaNIP6-1	10.29	5.92	4.8	3.25	0.220501
CaTIP2-2	84.11	113.08	8.62	10.95	0.0257446
CaNIP3-3	9.7	6.33	4.86	5.81	0.265467
* P-value and statistical significance were calculated using unpaired t test and α = 0.05
