# Supplementary material for: Genome-Wide Analysis of the Aquaporin Gene Family in Chickpea (Cicer arietinum L.)
Source: Front Plant Sci. 2016 Nov 29;7:1802. doi: 10.3389/fpls.2016.01802 (PMC5126082; doi:10.3389/fpls.2016.01802)
Supplement: Supplementary Table 4 — FPKM values for all the detected CaAQP genes in drought, cold and salinity expression datasets. [file Table4.XLSX]

## Sheet: Sheet1
Supplementary Table 4: FPKM values for all the detected CaAQP genes in drought, cold and salinity expression datasets.
Gene Id	Root_Control	Shoot_Control	Root_DS	Shoot_DS	(Control-DS) P-value *	Root_CS	Shoot_CS	(Control-CS) P-value *	Root_SS	Shoot_SS	(Control-SS) P-value *
CaNIP1-6	56.8486	53.586	54.9106	50.0718	0.448805	55.0257	55.6185	0.95535	68.8327	42.5271	0.975327
CaNIP1-7	56.8486	53.586	54.9106	50.0718	0.448805	55.0257	55.6185	0.95535	68.8327	42.5271	0.975327
CaNIP1-8	1.31449	3.56077	3.43882	1.89143	0.882863	3.06418	3.87483	0.478574	6.38292	3.32167	0.331298
CaNIP1-9	12.7048	15.7001	18.7086	12.9466	0.666367	15.5277	17.9341	0.318731	11.0361	14.2142	0.545126
CaTIP1-1	14.6508	0	190.515	0	0.454536	162.213	0.0340071	0.4604	228.794	0.0346877	0.448762
CaPIP1-1	41.8578	36.8535	74.1271	39.2012	0.42998	62.344	37.5577	0.490215	62.3117	43.2161	0.307253
CaPIP2-4	187.324	216.272	197.587	85.5745	0.407194	141.131	197.623	0.414462	49.5263	99.5293	0.0478557
CaTIP2-1	0.0236446	25.3239	0.04673	10.0666	0.63193	0.0672219	25.9855	0.986234	0.0976694	13.1934	0.713311
CaNIP3-1	26.036	56.4593	28.6773	42.9076	0.776132	28.0916	59.8171	0.913244	28.2103	47.4126	0.866141
CaTIP3-1	150.322	85.2483	90.8973	37.5581	0.330962	118.753	79.4268	0.671562	32.602	103.683	0.411179
CaNIP3-4	1.91715	3.2674	1.60279	1.43057	0.254804	2.46331	2.72961	0.9957	2.14692	1.65828	0.438122
CaPIP2-5	122.106	40.9696	125.743	42.1095	0.971024	96.659	43.3802	0.834498	88.942	38.5455	0.745229
CaPIP1-2	9.28851	1.08338	1.34021	1.72291	0.467462	1.86894	1.23278	0.470209	2.92563	1.7921	0.565306
CaNIP1-1	9.30603	12.7365	10.9487	15.5887	0.517543	11.0666	11.0694	0.980737	20.5091	15.0332	0.171888
CaNIP4-1	3.49071	3.49634	8.97992	6.11839	0.105184	6.53164	3.94587	0.309541	2.43111	2.27691	0.00455275
CaSIP1-1	0	0.125325	0	0.0327175	0.548818	0	0.0926287	0.853251	0	0.063377	0.70224
CaPIP2-1	9.00153	20.5765	12.3673	18.13	0.949792	14.3099	21.2176	0.702075	11.1083	19.0021	0.973141
CaNIP1-5	0.357754	1.08067	8.97721	0.405319	0.453246	9.28722	1.56073	0.349101	0.336493	0.33676	0.400801
CaNIP1-3	0	87.998	0.237943	15.1763	0.501516	0.0557727	71.5121	0.898044	4.6191	23.614	0.575063
CaNIP1-4	0.696129	5.05899	0.689256	3.49467	0.790561	0.301244	7.35984	0.839687	1.4244	3.63648	0.900146
CaPIP1-3	2.20852	28.1889	1.27835	19.8307	0.798489	1.85473	21.615	0.851587	2.47886	16.9449	0.747509
CaPIP2-2	0.381364	0.0935738	0.404265	0.524499	0.282901	0.257715	0.138457	0.824004	0.298493	0.233685	0.864069
CaPIP1-4	112.665	42.017	104.655	72.0143	0.804095	112.31	54.7061	0.904758	68.9323	63.1341	0.779932
CaPIP2-3	73.4897	67.1065	91.7509	63.339	0.668018	85.9226	80.482	0.0913686	52.9098	64.5881	0.224779
CaTIP4-1	53.6526	1.12054	48.159	1.39392	0.947589	50.8727	1.25596	0.974131	65.8635	0.987205	0.898227
CaTIP4-2	12.3452	15.22	19.5425	13.1857	0.536355	19.4589	12.4622	0.622877	19.298	9.6452	0.903705
CaTIP5-1	14.8405	12.5932	2.19696	0.462077	0.0128788	1.00242	3.65418	0.0225057	9.61015	17.9733	0.987773
CaNIP1-2	4.32288	4.81788	5.4343	2.42411	0.715082	4.00726	4.33934	0.314281	5.39989	3.34572	0.868904
CaTIP1-3	2.34429	7.22757	5.07497	4.72964	0.9664	4.18773	4.44361	0.865238	3.99124	3.39724	0.700557
CaSIP1-2	0	0	0	0		0	0		0.25063	0	0.42265
CaTIP1-4	2.77897	3.69056	9.72844	7.23269	0.0585596	3.48407	4.06251	0.423569	8.21085	7.01464	0.0282586
CaTIP3-2	3.3218	2.97701	4.346	2.79011	0.651742	3.37169	2.67513	0.77654	4.49438	2.8483	0.598113
Control	Control sample
DS	Drought stress
SS	Salinity stress
CS	Cold stress
* P-value and statistical significance were calculated using unpaired t test and α = 0.05
