# Supplementary material for: Genome-Wide Analysis of the Aquaporin Gene Family in Chickpea (Cicer arietinum L.)
Source: Front Plant Sci. 2016 Nov 29;7:1802. doi: 10.3389/fpls.2016.01802 (PMC5126082; doi:10.3389/fpls.2016.01802)
Supplement: Supplementary Table 5 — Analysis of cis-acting elements in the 1000bp sequence upstream of the translation initiation codon of CaAQP genes. [file Table5.XLSX]

## Sheet: Sheet1
Supplementary Table 5: Analysis of cis-acting elements in the 1000bp sequence upstream of the translation initiation codon of CaAQP genes.
	AC-II	ATCC-motif	ATC-motif	box E	C-repeat/DRE	E2Fb	EIRE	Gap-box	HD-Zip 3	MBSI	MSA-like	Pc-CMA2a	TCCACCT-motif	Unnamed_10	Unnamed_12	Unnamed_14	Unnamed_2	Unnamed_9	WUN-motif	4cl-CMA2b	AC-I	box S	chs-CMA2a	chs-Unit 1 m1	ELI-box3	MNF1	Nodule-site2	OBP-1 site	RY-element	Unnamed_17	Unnamed_8	3-AF3 binding site	AAAC-motif	A-box	CCAAT-box	CCGTCC-box	CTAG-motif	TCCC-motif	AuxRR-core	Box II	chs-CMA2b	ERE	F-box	HD-Zip 1	HD-Zip 2	L-box	MBSII	P-box	TA-rich region
CaNIP1-1																																1	1		1			1
CaNIP1-2																							1																				1					1
CaNIP1-3																																												1	1				2
CaNIP1-4																																												1	1
CaNIP1-5																																	1
CaNIP2-1																																																2
CaNIP3-2																																1						1		1	1
CaNIP1-6																																															1
CaNIP1-7																										1	1
CaNIP1-8	1		1					1				1
CaNIP1-9
CaNIP3-1						1	1																											2		2
CaNIP3-3																										1			1
CaNIP3-4
CaNIP4-1																														1
CaNIP6-1
CaPIP1-1
CaPIP1-2																						1																					2
CaPIP1-3					1																																		2			1	1
CaPIP1-4														1	1	1		1							1			1			1									1	1					1
CaPIP2-5																																						1
CaPIP2-2																																																	10
CaPIP2-3											1		1																					1	2	1	1			1
CaPIP2-1
CaPIP2-4																						1		1													1		1				1	1	1
CaTIP1-1																	1																									1
CaTIP1-2																									1												1				1					1
CaTIP1-3																			1								1			1
CaTIP2-1									1															1																		2							11
CaTIP3-1																				1	1																				1			1	1	1	1
CaTIP1-4
CaTIP2-2																												1																			1	2
CaTIP2-3																																1		1		1			1			2							2
CaTIP4-1																																			1					1
CaTIP4-2																													1		1		1
CaTIP5-1		1								1										1	1		1																							2
CaSIP1-2																																																1
CaSIP1-1																																							1								1
CaSIP2-1				1
[truncated: 51 more columns]
